# Supplementary material for: Size-Dependent Persistent Luminescence of YAGG:Cr3+ Nanophosphors
Source: Materials (Basel). 2022 Jun 22;15(13):4407. doi: 10.3390/ma15134407 (PMC9267483; doi:10.3390/ma15134407)
Supplement: Supplementary file 1 [file materials-15-04407-s001.zip]

Archive with 1 entries (1 files):
- materials-1774096-supplementary.pdf
